# Supplementary material for: Photodynamic inactivation of multidrug-resistant strains of Klebsiella pneumoniae and Pseudomonas aeruginosa in municipal wastewater by tetracationic porphyrin and violet-blue light: The impact of wastewater constituents
Source: PLoS One. 2023 Aug 15;18(8):e0290080. doi: 10.1371/journal.pone.0290080 (PMC10427015; doi:10.1371/journal.pone.0290080)
Supplement: S1 Dataset — (XLSX) [file pone.0290080.s004.xlsx]

## Sheet: wastewater
	dark					T1					T2
	M1	M2	M3	AVG	STD.DEV	M1	M2	M3	AVG	STD.DEV	M1	M2	M3	AVG	STD.DEV
day 1	1	1	1	1	0	1	1	1	1	0	1	1	1	1	0
day 2	0.816223	0.807228	0.831862	0.818438	0.0124654	0.805905	0.840548	0.82547	0.823974	0.0173699	0.790123	0.798557	0.839282	0.809321	0.0262877
day 3	0.714317	0.725701	0.728074	0.722697	0.00735393	0.750595	0.77292	0.769842	0.764452	0.0120991	0.679231	0.73719		0.708211	0.0409832
day 4	0.612638	0.660434	0.642385	0.638486	0.0241354	0.690032	0.715544	0.713042	0.706206	0.0140628	0.604094	0.685403		0.644748	0.0574941
day 5	0.536888	0.604094	0.586157	0.575713	0.034799	0.61407	0.687672	0.66338	0.655041	0.037503	0.536671	0.634523		0.585597	0.0691918
