# Supplementary material for: Photodynamic inactivation of multidrug-resistant strains of Klebsiella pneumoniae and Pseudomonas aeruginosa in municipal wastewater by tetracationic porphyrin and violet-blue light: The impact of wastewater constituents
Source: PLoS One. 2023 Aug 15;18(8):e0290080. doi: 10.1371/journal.pone.0290080 (PMC10427015; doi:10.1371/journal.pone.0290080)
Supplement: S2 Dataset — (XLSX) [file pone.0290080.s005.xlsx]

## Sheet: Sheet1
		DPBF			TMPyP3				TMPyP4
		ln 1	ln 2	average	ln 1	ln 2	ln 3	average	ln 1	ln 2	ln 3	average
DEMI water	Time [s]
	0	0	0	0	0	0	0	0	0	0	0	0
	60	-0.268436	-0.277337	-0.272886	-1.01266	-1.08613	-1.05318	-1.05066	-0.632823	-0.596385	-0.589792	-0.606333
	120	-0.589089	-0.540695	-0.564892	-2.46816	-2.4258	-2.14245	-2.34547	-1.4159	-1.28393	-1.25998	-1.31994
	180	-0.851354	-0.82007	-0.835712	-3.65675	-3.74481	-3.26933	-3.55696	-2.20838	-2.03056	-1.89576	-2.0449
	240	-1.08401	-1.06448	-1.07425	-4.80083	-4.92459	-4.51089	-4.74544	-2.887	-2.61995	-2.49932	-2.66876
	300	-1.28039	-1.27082	-1.2756	-6.02006	-6.01502	-5.65978	-5.89829	-3.43093	-3.21638	-3.21113	-3.28615
	360	-1.47035	-1.46844	-1.4694	-7.19109	-6.94809	-6.92481	-7.02133	-4.15736	-3.6387	-3.7417	-3.84592
	420	-1.65295	-1.66026	-1.6566	-7.82994	-7.80406	-7.22251	-7.61884	-4.74692	-4.43504	-4.24749	-4.47649
	480	-1.82929	-1.86048	-1.84489	-8.27903	-8.38941	-8.20707	-8.29184	-5.36751	-4.74543	-4.73844	-4.95046
	540	-2.00133	-2.02371	-2.01252	-8.91643	-8.82076	-8.54594	-8.76105	-5.84006	-5.24708	-5.23438	-5.44051
	600	-2.18303	-2.13328	-2.15815	-9.20814	-9.23186	-9.07657	-9.17219	-6.34989	-5.75522	-5.76443	-5.95651
		DPBF			TMPyP3				TMPyP4
		ln 1	ln 2	average	ln 1	ln 2	ln 3	average	ln 1	ln 2	ln 3	average
wastewater	Time [s]
	0	0	0	0	0	0	0	0	0	0	0	0
	60	-0.407443	-0.354152	-0.380797	-1.16727	-1.13439	-1.11269	-1.13812	-0.68382	-0.690763	-0.688983	-0.687855
	120	-0.706169	-0.682324	-0.694247	-2.12579	-2.22835	-2.30911	-2.22108	-1.3678	-1.27948	-1.32515	-1.32414
	180	-0.931252	-0.982672	-0.956962	-3.15899	-3.22888	-3.24822	-3.21203	-2.04891	-1.87832	-1.95662	-1.96128
	240	-1.20185	-1.21652	-1.20918	-3.92626	-3.96678	-4.02957	-3.9742	-2.65598	-2.49414	-2.53309	-2.56107
	300	-1.49885	-1.41354	-1.4562	-4.40448	-4.48407	-4.43712	-4.44189	-3.2506	-2.99743	-2.99874	-3.08226
	360	-1.71454	-1.54703	-1.63078	-4.64357	-4.57817	-4.52669	-4.58281	-3.72869	-3.4349	-3.41037	-3.52465
	420	-1.93027	-1.76696	-1.84861	-4.6811	-4.59614	-4.68801	-4.65508	-3.95911	-3.71459	-3.7487	-3.80747
	480	-2.16875	-1.9136	-2.04117	-4.70178	-4.60672	-4.80813	-4.70554	-4.23591	-3.98866	-3.95348	-4.05935
	540	-2.34794	-2.06772	-2.20783	-4.75815	-4.62326	-4.87349	-4.75163	-4.44694	-4.19453	-4.10466	-4.24871
	600	-2.47914	-2.2508	-2.36497	-4.80273	-4.677	-4.93724	-4.80566	-4.55833	-4.25262	-4.22843	-4.34646
