# Supplementary material for: Photodynamic inactivation of multidrug-resistant strains of Klebsiella pneumoniae and Pseudomonas aeruginosa in municipal wastewater by tetracationic porphyrin and violet-blue light: The impact of wastewater constituents
Source: PLoS One. 2023 Aug 15;18(8):e0290080. doi: 10.1371/journal.pone.0290080 (PMC10427015; doi:10.1371/journal.pone.0290080)
Supplement: S3 Dataset — (XLSX) [file pone.0290080.s006.xlsx]

## Sheet: AUC calculations
		DPBF		TMPyP3			TMPyP4
	Vrijeme[s]	AUC 1	AUC 2	AUC 1	AUC 2	AUC 3	AUC 1	AUC 2	AUC 3
	0	53.0763	55.2529	52.6055	49.5903	49.2398	48.9697	48.1463	50.889				AVERAGE	STD.DEV
	60	40.7668	43.8946	38.3516	31.5623	32.1788	31.8897	31.4452	34.6435			DPBF	0.5651	0.0118294
	120	32.3102	33.107	27.1641	18.9171	21.4316	22.3046	22.9651	23.0908			TMPyP3	0.716042	0.0706449
	180	25.6119	26.2467	19.5528	11.6955	14.1746	15.4954	16.3608	15.7704			TMPyP4	0.714859	0.00659155
	240	20.0293	21.204	14.1387	7.86832	9.19095	10.3782	11.3947	10.8662
	300	16.6464	17.0851	10.454	5.26919	6.02066	7.26238	7.94522	7.6439
	360	13.7107	13.8983	7.73685	3.6288	4.27312	5.42071	5.52988	5.52331
	420	11.2059	11.3999	5.74196	2.48446	2.98528	3.99077	4.08751	3.97411
	480	9.28219	9.42867	4.30748	1.6687	2.05073	2.66732	3.5075	2.87334
	540	7.68951	7.84596	3.18178	1.10796	1.43833	1.88443	2.92335	2.08458
	600
	SUM	230.329	239.363	183.235	133.793	142.984	150.263	154.305	157.359
	ANS/540	0.426536	0.443265	0.339324	0.247764	0.264785	0.278265	0.285751	0.291406
	1-ANS	0.573464	0.556735	0.660676	0.752236	0.735215	0.721735	0.714249	0.708594
	AVERAGE	0.5651		0.716042			0.714859
	STD.DEV/SQRT(N)	0.0118294		0.0706449			0.00659155

## Sheet: kinetics
		DPBF			TMPyP3				TMPyP4
		ln 1	ln 2	average	ln 1	ln 2	ln 3	average	ln 1	ln 2	ln 3	average
	Time [s]
	0	0	0	0	0	0	0	0	0	0	0	0
	60	-0.262389	-0.172256	-0.217323	-0.375778	-0.426164	-0.444215	-0.415386	-0.458357	-0.502732	-0.361975	-0.441021
	120	-0.52817	-0.475799	-0.501985	-0.853036	-0.918629	-0.840953	-0.870872	-0.84242	-0.813517	-0.779828	-0.811922
	180	-0.718829	-0.729441	-0.724135	-1.19759	-1.46316	-1.262	-1.30758	-1.16213	-1.13256	-1.16729	-1.154
	240	-1.00401	-0.934678	-0.969342	-1.69017	-1.84299	-1.66389	-1.73235	-1.59113	-1.4999	-1.53957	-1.54353
	300	-1.19986	-1.15808	-1.17897	-2.07012	-2.264	-2.14588	-2.16	-1.9502	-1.8536	-1.91235	-1.90539
	360	-1.37182	-1.36487	-1.36835	-2.43992	-2.63518	-2.48023	-2.51844	-2.30425	-2.22406	-2.23433	-2.25421
	420	-1.59268	-1.57088	-1.58178	-2.76409	-3.01077	-2.83509	-2.86998	-2.51508	-2.57492	-2.56335	-2.55111
	480	-1.77108	-1.75947	-1.76527	-3.1796	-3.39438	-3.19917	-3.25772	-2.95326	-2.81191	-2.89274	-2.88597
	540	-1.97144	-1.95085	-1.96114	-3.51957	-3.81391	-3.59132	-3.6416	-3.30385	-2.86775	-3.21007	-3.12722
	600	-2.14506	-2.12545	-2.13526	-3.85734	-4.2084	-3.89308	-3.98627	-3.64687	-3.20353	-3.53591	-3.4621
