# Supplementary material for: Photodynamic inactivation of multidrug-resistant strains of Klebsiella pneumoniae and Pseudomonas aeruginosa in municipal wastewater by tetracationic porphyrin and violet-blue light: The impact of wastewater constituents
Source: PLoS One. 2023 Aug 15;18(8):e0290080. doi: 10.1371/journal.pone.0290080 (PMC10427015; doi:10.1371/journal.pone.0290080)
Supplement: S4 Dataset — (XLSX) [file pone.0290080.s007.xlsx]

## Sheet: P. aeruginosa
		sterile tap water				wastewater							sterile tap water							wastewater
Survival	days	N1	N2	N3	N4	N1	N2	N3	N4			days	N1	N2	N3	N4	AVERAGE	STD.DEV.	N1	N2	N3	N4	AVERAGE	STD.DEV.
	0	1000000	1000000	1000000	1000000	1000000	1000000	1000000	1000000			0	6	6	6	6	6	0	6	6	6	6	6	0
	1	20000000	11000000	10000000	13000000	10000000	10000000	10000000	10000000			1	7.30103	7.04139	7	7.11394	7.11409	0.133227	7	7	7	7	7	0
	3	440000	300000	560000	540000	30000000	25000000	26000000	24000000			3	5.64345	5.47712	5.74819	5.73239	5.65029	0.12431	7.47712	7.39794	7.41497	7.38021	7.41756	0.0421668
	5	420000	560000	550000	610000	19000000	25000000	34000000	27000000			5	5.62325	5.74819	5.74036	5.78533	5.72428	0.0701535	7.27875	7.39794	7.53148	7.43136	7.40988	0.104219
	7	500000	530000	460000	470000	25000000	31000000	27000000	45000000			7	5.69897	5.72428	5.66276	5.6721	5.68953	0.027791	7.39794	7.49136	7.43136	7.65321	7.49347	0.113292
	9	290000	370000	450000	500000	23000000	35000000	41000000	47000000			9	5.4624	5.5682	5.65321	5.69897	5.5957	0.10408	7.36173	7.54407	7.61278	7.6721	7.54767	0.134548
	14	510000	360000	430000	480000	32000000	25000000	38000000	34000000			14	5.70757	5.5563	5.63347	5.68124	5.64465	0.0664032	7.50515	7.39794	7.57978	7.53148	7.50359	0.0769147
Wastewater photoinactivation		control						0.78 µM							1.562 µm
	time [min]	N1	N2	N3	N4	N5	N6	N1	N2	N3	N4	N5	N6	N1	N2	N3	N4	N5	N6	N1	N2	N3	N4	N5	N6
	0	1100000	1000000	1100000	1200000	1000000	990000	1000000	1000000	1000000	1100000	1000000	1000000	1000000	1000000	1100000	1100000	990000	1000000	1000000	1000000	1100000	1000000	1100000	990000
	15	1000000	1000000	1100000	1100000	1000000	1000000	30000	31000	29000	29000	29000	30000	3100	3100	3300	3100	3100	3100	1	1	1	1	1	1
	30	1000000	1100000	1000000	1000000	1000000	1000000	110	125	100	112	116	113	1	1	1	1	1	1	1	1	1	1	1	1
	60	1000000	1000000	1100000	1000000	1000000	1000000	4	5	2	4	3	3	1	1	1	1	1	1	1	1	1	1	1	1
Wastewater photoinactivation		CONTROL								0.78 µM								1.562 µM								3.125 µM
	time [min]	N1	N2	N3	N4	N5	N6	AVERAGE	std.dev.	N1	N2	N3	N4	N5	N6	AVERAGE	std.dev.	N1	N2	N3	N4	N5	N6	AVERAGE	std.dev.	N1	N2	N3	N4	N5	N6	AVERAGE	std.dev.
	0	6.04139	6	6.04139	6.07918	6	5.99564	6.02627	0.0333937	6	6	6	6.04139	6	6	6.0069	0.0168985	6	6	6.04139	6.04139	5.99564	6	6.01307	0.0220036	6	6	6.04139	6	6.04139	5.99564	6.01307	0.0220036
	15	6	6	6.04139	6.04139	6	6	6.0138	0.0213751	4.47712	4.49136	4.4624	4.4624	4.4624	4.47712	4.47213	0.0118644	3.49136	3.49136	3.51851	3.49136	3.49136	3.49136	3.49589	0.0110849	0	0	0	0	0	0	0	0
	30	6	6.04139	6	6	6	6	6.0069	0.0168985	2.04139	2.09691	2	2.04922	2.06446	2.05308	2.05084	0.0315895	0	0	0	0	0	0	0	0	0	0	0	0	0	0	0	0
	60	6	6	6.04139	6	6	6	6.0069	0.0168985	0.60206	0.69897	0.30103	0.60206	0.477121	0.477121	0.526394	0.139196	0	0	0	0	0	0	0	0	0	0	0	0	0	0	0	0
Tap water photoinactivation		control						0.195 µM						0.39 µM						0.78 µM
	time [min]	N1	N2	N3	N4	N5	N6	N1	N2	N3	N4	N5	N6	N1	N2	N3	N4	N5	N6	N1	N2	N3	N4	N5	N6
	0	1000000	1100000	1000000	1000000	1000000	990000	1000000	1000000	1100000	1100000	990000	1000000	1000000	1100000	1000000	1000000	1100000	1100000	1000000	1100000	1000000	1000000	1100000	1100000
	15	1000000	1000000	1100000	1000000	1000000	1000000	600	570	680	580	620	600	93	86	100	109	100	92	93	86	100	109	100	92
	30	1000000	1100000	1100000	1000000	1100000	1000000	325	320	315	323	329	322	1	1	1	1	1	1	1	1	1	1	1	1
	60	1000000	1000000	1100000	1000000	1000000	1000000	169	150	150	158	166	139	1	1	1	1	1	1	1	1	1	1	1	1
Tap water photoinactivation		CONTROL								0.78 µM								1.562 µM								3.125 µM
	time [min]	N1	N2	N3	N4	N5	N6	AVERAGE	std.dev.	N1	N2	N3	N4	N5	N6	AVERAGE	std.dev.	N1	N2	N3	N4	N5	N6	AVERAGE	std.dev.	N1	N2	N3	N4	N5	N6	AVERAGE	std.dev.
	0	6	6.04139	6	6	6	5.99564	6.00617	0.017343	6	6	6.04139	6.04139	5.99564	6	6.01307	0.0220036	6	6.04139	6	6	6.04139	6.04139	6.0207	0.0226717	6	6.04139	6	6	6.04139	6.04139	6.0207	0.0226717
	15	6	6	6.04139	6	6	6	6.0069	0.0168985	2.77815	2.75587	2.83251	2.76343	2.79239	2.77815	2.78342	0.0272182	1.96848	1.9345	2	2.03743	2	1.96379	1.98403	0.0359614	1.96848	1.9345	2	2.03743	2	1.96379	1.98403	0.0359614
	30	6	6.04139	6.04139	6	6.04139	6	6.0207	0.0226717	2.51188	2.50515	2.49831	2.5092	2.5172	2.50786	2.50827	0.00636701	0	0	0	0	0	0	0	0	0	0	0	0	0	0	0	0
	60	6	6	6.04139	6	6	6	6.0069	0.0168985	2.22789	2.17609	2.17609	2.19866	2.22011	2.14301	2.19031	0.0316569	0	0	0	0	0	0	0	0	0	0	0	0	0	0	0	0
Wastewater dark toxicity		control						50 µM						100 µM
	time [min]	N1	N2	N3	N4	N5	N6	N1	N2	N3	N4	N5	N6	N1	N2	N3	N4	N5	N6
	0	1100000	1000000	1000000	1000000	1000000	990000	1000000	1100000	970000	1000000	1200000	1000000	1100000	1000000	1100000	990000	1000000	990000
	15	1000000	1000000	1100000	1100000	980000	1000000	800000	820000	810000	830000	800000	830000	500000	520000	480000	510000	500000	500000
	30	1000000	1100000	1000000	1000000	1200000	1000000	600000	610000	640000	600000	610000	590000	330000	300000	320000	300000	370000	300000
	60	1000000	1000000	1100000	1100000	980000	1000000	520000	550000	530000	550000	570000	550000	120000	150000	120000	120000	140000	120000
Wastewater dark toxicity		CONTROL								50 µM								100 µM
	time [min]	N1	N2	N3	N4	N5	N6	AVERAGE	std.dev.	N1	N2	N3	N4	N5	N6	AVERAGE	std.dev.	N1	N2	N3	N4	N5	N6	AVERAGE	std.dev.
	0	6.04139	6	6	6	6	5.99564	6.00617	0.017343	6	6.04139	5.98677	6	6.07918	6	6.01789	0.03532	6.04139	6	6.04139	5.99564	6	5.99564	6.01234	0.0225866
	15	6	6	6.04139	6.04139	5.99123	6	6.01234	0.0227629	5.90309	5.91381	5.90849	5.91908	5.90309	5.91908	5.91111	0.00734607	5.69897	5.716	5.68124	5.70757	5.69897	5.69897	5.70029	0.0115585
	30	6	6.04139	6	6	6.07918	6	6.0201	0.0333467	5.77815	5.78533	5.80618	5.77815	5.78533	5.77085	5.784	0.012139	5.51851	5.47712	5.50515	5.47712	5.5682	5.47712	5.50387	0.0360587
	60	6	6	6.04139	6.04139	5.99123	6	6.01234	0.0227629	5.716	5.74036	5.72428	5.74036	5.75587	5.74036	5.73621	0.0140654	5.07918	5.17609	5.07918	5.07918	5.14613	5.07918	5.10649	0.0433557
Tap water dark toxicity		control						50 µM					100 µM
	time [min]	N1	N2	N3	N4	N5	N6	N1	N2	N3	N4	N5	N1	N2	N3	N4	N5
	0	1000000	1100000	1000000	1100000	1000000	990000	1000000	1000000	1100000	1100000	1000000	1000000	1100000	1100000	1000000	1100000
	15	1000000	1000000	1100000	1200000	1000000	1000000	58000	59000	60000	58000	59000	40000	42000	43000	40000	40000
	30	1000000	1100000	1100000	1200000	1100000	1000000	35000	35000	37000	38000	32000	25000	27000	26000	25000	25000
	60	1000000	990000	1100000	1000000	1000000	1000000	24000	25000	23000	24000	24000	19000	21000	20000	19000	19000
Tap water dark toxicity		CONTROL								50 µM								100 µM
	time [min]	N1	N2	N3	N4	N5	N6	AVERAGE	std.dev.	N1	N2	N3	N4	N5	AVERAGE	std.dev.	N1	N2	N3	N4	N5	AVERAGE	std.dev.
	0	6	6.04139	6	6.04139	6	5.99564	6.01307	0.0220036	6	6	6.04139	6.04139	6	6.01656	0.0226717	6	6.04139	6.04139	6	6.04139	6.02484	0.0226717
	15	6	6	6.04139	6.07918	6	6	6.0201	0.0333467	4.76343	4.77085	4.77815	4.76343	4.77085	4.76934	0.00616673	4.60206	4.62325	4.63347	4.60206	4.60206	4.61258	0.0148507
	30	6	6.04139	6.04139	6.07918	6.04139	6	6.03389	0.0300574	4.54407	4.54407	4.5682	4.57978	4.50515	4.54825	0.0286576	4.39794	4.43136	4.41497	4.39794	4.39794	4.40803	0.0149841
	60	6	5.99564	6.04139	6	6	6	6.00617	0.017343	4.38021	4.39794	4.36173	4.38021	4.38021	4.38006	0.0128046	4.27875	4.32222	4.30103	4.27875	4.27875	4.2919	0.0195006

## Sheet: K. pneumoniae
		sterile tap water							wastewater
Survival	days	N1	N2	N3	AVERAGE	STD.DEV.	N1	N2	N3	AVERAGE	STD.DEV.
	0	6.04139	6	5.99564	6.01234	0.0252528	6.07918	6	6.04139	6.04019	0.0396042
	1	5.69897	5.69897	5.77815	5.72536	0.0457152	6.07918	6.11394	6.07918	6.09077	0.0200699
	3	7.79239	7.79239	6.81291	7.4659	0.565502	7.60206	7.61278	7.60206	7.60563	0.0061915
	5	7.79934	7.79934	7.81291	7.80386	0.0078358	7.69897	7.69897	7.70757	7.70184	0.00496521
	7	7.81291	7.82608	7.81291	7.8173	0.00759908	7.77815	7.78533	7.77085	7.77811	0.00723908
	9	8.77085	8.77815	8.77085	8.77328	0.00421408	8.36173	8.36173	8.39794	8.3738	0.020907
	14	8.60206	8.60206	8.60206	8.60206	0	8.90849	8.91381	8.90309	8.90846	0.00536203
Wastewater photoinactivation		control						0.78 µM						1.562 µm						3.125 µM						6.25 µM
	time [min]	N1	N2	N3	N4	N5	N6	N1	N2	N3	N4	N5	N6	N1	N2	N3	N4	N5	N6	N1	N2	N3	N4	N5	N6	N1	N2	N3	N4	N5	N6
	0	1100000	1000000	1100000	1000000	1050000	1030000	1000000	1000000	1100000	1000450	1000302	1000060	1000000	1005000	985500	1005000	1003050	1002500	1000000	1100000	1000000	1005000	1000000	1000000	1000000	1100000	1000000	1000000	1003000	1000000
	15	1000000	1000000	1100000	1000000	1002500	1000780	290	266	360	320	316	313	140	130	133	135	137	132	50	60	40	55	53	58	1	1	1	1	1	1
	30	1000000	1100000	1100000	1000000	1000100	1000000	180	160	175	173	160	169	70	77	74	80	72	71	1	1	1	1	1	1	1	1	1	1	1	1
	60	1000000	1100000	1000000	1000000	1000000	1000000	6	6	7	5	6	6	1	1	1	1	1	1	1	1	1	1	1	1	1	1	1	1	1	1
Wastewater photoinactivation		CONTROL								0.78 µM								1.562 µM								3.125 µM								3.125 µM
	time [min]	N1	N2	N3	N4	N5	N6	AVERAGE	std.dev.	N1	N2	N3	N4	N5	N6	AVERAGE	std.dev.	N1	N2	N3	N4	N5	N6	AVERAGE	std.dev.	N1	N2	N3	N4	N5	N6	AVERAGE	std.dev.	N1	N2	N3	N4	N5	N6	AVERAGE	std.dev.
	0	6.04139	6	6.04139	6	6.02119	6.01284	6.01947	0.0187953	6	6	6.04139	6.0002	6.00013	6.00003	6.00696	0.0168699	6	6.00217	5.99366	6.00217	6.00132	6.00108	6.00007	0.00324102	6	6.04139	6	6.00217	6	6	6.00726	0.0167441	6	6.04139	6	6	6.0013	6	6.00712	0.0168003
	15	6	6	6.04139	6	6.00108	6.00034	6.00714	0.0167876	2.4624	2.42488	2.5563	2.50515	2.49969	2.49554	2.49066	0.0441583	2.14613	2.11394	2.12385	2.13033	2.13672	2.12057	2.12859	0.0116444	1.69897	1.77815	1.60206	1.74036	1.72428	1.76343	1.71787	0.0632858	0	0	0	0	0	0	0	0
	30	6	6.04139	6.04139	6	6.00004	6	6.0138	0.0213695	2.25527	2.20412	2.24304	2.23805	2.20412	2.22789	2.22875	0.0210144	1.8451	1.88649	1.86923	1.90309	1.85733	1.85126	1.86875	0.0223156	0	0	0	0	0	0	0	0	0	0	0	0	0	0	0	0
	60	6	6.04139	6	6	6	6	6.0069	0.0168985	0.778151	0.778151	0.845098	0.69897	0.778151	0.778151	0.776112	0.0463176	0	0	0	0	0	0	0	0	0	0	0	0	0	0	0	0	0	0	0	0	0	0	0	0
Tap water photoinactivation		control						0.195 µM						0.39 µM						0.78 µM						1.562 µM
	time [min]	N1	N2	N3	N4	N5	N6	N1	N2	N3	N4	N5	N6	N1	N2	N3	N4	N5	N6	N1	N2	N3	N4	N5	N6	N1	N2	N3	N4	N5	N6
	0	1050000	1001000	1000000	1050000	1001000	1000000	1000000	1000000	1100000	1003450	1005000	1000000	1100000	1100000	1000000	1000000	1000000	1000000	1000000	1000000	1000000	1050023	1000680	1000000	1000000	1000000	1000000	1000000	1000000	1000000
	15	1100000	1050000	1100000	1100000	1050000	1100000	460	450	470	466	463	475	393	390	395	397	400	385	6	7	6	5	4	8	1	1	1	1	1	1
	30	1100000	1000000	1000000	1100000	1000000	1000000	360	360	365	355	359	363	28	30	28	32	33	25	4	5	3	3	4	5	1	1	1	1	1	1
	60	1100000	1100000	1100000	1100000	1100000	1100000	25	30	23	22	23	23	2	4	3	3	5	2	1	1	1	1	1	1	1	1	1	1	1	1
Tap water photoinactivation		CONTROL								0.195 µM								0.39 µM								0.78 µM								1.562 µM
	time [min]	N1	N2	N3	N4	N5	N6	AVERAGE	std.dev.	N1	N2	N3	N4	N5	N6	AVERAGE	std.dev.	N1	N2	N3	N4	N5	N6	AVERAGE	std.dev.	N1	N2	N3	N4	N5	N6	AVERAGE	std.dev.	N1	N2	N3	N4	N5	N6	AVERAGE	std.dev.
	0	6.02119	6.00043	6	6.02119	6.00043	6	6.00721	0.0108318	6	6	6.04139	6.0015	6.00217	6	6.00751	0.0166251	6.04139	6.04139	6	6	6	6	6.0138	0.0213751	6	6	6	6.0212	6.0003	6	6.00358	0.00863108	6	6	6	6	6	6	6	0
	15	6.04139	6.02119	6.04139	6.04139	6.02119	6.04139	6.03466	0.010433	2.66276	2.65321	2.6721	2.66839	2.66558	2.67669	2.66645	0.00812645	2.59439	2.59106	2.5966	2.59879	2.60206	2.58546	2.59473	0.00588508	0.778151	0.845098	0.778151	0.69897	0.60206	0.90309	0.767587	0.106489	0	0	0	0	0	0	0	0
	30	6.04139	6	6	6.04139	6	6	6.0138	0.0213751	2.5563	2.5563	2.56229	2.55023	2.55509	2.55991	2.55669	0.00415542	1.44716	1.47712	1.44716	1.50515	1.51851	1.39794	1.46551	0.0441698	0.60206	0.69897	0.477121	0.477121	0.60206	0.69897	0.592717	0.0994774	0	0	0	0	0	0	0	0
	60	6.04139	6.04139	6.04139	6.04139	6.04139	6.04139	6.04139	0	1.39794	1.47712	1.36173	1.34242	1.36173	1.36173	1.38378	0.0491577	0.30103	0.60206	0.477121	0.477121	0.69897	0.30103	0.476222	0.159272	0	0	0	0	0	0	0	0	0	0	0	0	0	0	0	0
Wastewater dark toxicity		control						6.25 µM						50 µM						100 µM
	time [min]	N1	N2	N3	N4	N5	N6	N1	N2	N3	N4	N5	N6	N1	N2	N3	N4	N5	N6	N1	N2	N3	N4	N5	N6
	0	1000000	1100000	1000000	1000000	1000000	990000	1000000	1000000	1200000	1000000	990000	1100000	1000000	990000	1100000	1000000	1000000	1000000	1000000	1100000	1200000	990000	1100000	1000000
	15	1000000	1000000	1100000	1000000	1000000	1000000	70000	71000	72000	71000	70000	74000	20000	22000	20000	21000	20000	22000	15000	15000	16000	14000	13000	15000
	30	1000000	1100000	1100000	1000000	1100000	1000000	50000	50000	53000	52000	51000	50000	4500	4600	4500	4700	4300	4500	2000	1800	2100	2200	2500	2300
	60	1000000	1000000	1100000	1000000	1000000	1000000	30000	29000	33000	30000	30000	29000	1000	1000	1300	1000	1200	1000	500	500	450	530	510	530
Wastewater dark toxicity		CONTROL								6.25 µM								50 µM								100 µM
	time [min]	N1	N2	N3	N4	N5	N6	AVERAGE	std.dev.	N1	N2	N3	N4	N5	N6	AVERAGE	std.dev.	N1	N2	N3	N4	N5	N6	AVERAGE	std.dev.	N1	N2	N3	N4	N5	N6	AVERAGE	std.dev.
	0	6	6.04139	6	6	6	5.99564	6.00617	0.017343	6	6	6.07918	6	5.99564	6.04139	6.01937	0.0339155	6	5.99564	6.04139	6	6	6	6.00617	0.017343	6	6.04139	6.07918	5.99564	6.04139	6	6.02627	0.0333937
	15	6	6	6.04139	6	6	6	6.0069	0.0168985	4.8451	4.85126	4.85733	4.85126	4.8451	4.86923	4.85321	0.00908753	4.30103	4.34242	4.30103	4.32222	4.30103	4.34242	4.31836	0.0203662	4.17609	4.17609	4.20412	4.14613	4.11394	4.17609	4.16541	0.0311812
	30	6	6.04139	6.04139	6	6.04139	6	6.0207	0.0226717	4.69897	4.69897	4.72428	4.716	4.70757	4.69897	4.70746	0.0106959	3.65321	3.66276	3.65321	3.6721	3.63347	3.65321	3.65466	0.0128454	3.30103	3.25527	3.32222	3.34242	3.39794	3.36173	3.3301	0.0495192
	60	6	6	6.04139	6	6	6	6.0069	0.0168985	4.47712	4.4624	4.51851	4.47712	4.47712	4.4624	4.47911	0.0206064	3	3	3.11394	3	3.07918	3	3.03219	0.0510619	2.69897	2.69897	2.65321	2.72428	2.70757	2.72428	2.70121	0.0261469
Tap water dark toxicity		control						0.78 µM					6.25 µM
	time [min]	N1	N2	N3	N4	N5	N6	N1	N2	N3	N4	N5	N1	N2	N3	N4	N5
	0	1100000	1000000	1100000	1000000	1000000	990000	1000000	1000000	1100000	1100000	990000	1000000	1100000	1000000	1200000	1000000
	15	1000000	1000000	1100000	1100000	1000000	1000000	700000	710000	720000	700000	710000	67000	67000	68000	67000	67000
	30	1000000	1100000	1000000	1000000	1200000	1000000	500000	520000	510000	500000	500000	43000	43000	43000	43000	44000
	60	1000000	1000000	1100000	1100000	980000	1000000	300000	320000	300000	300000	290000	30000	29000	33000	33000	31000
Tap water dark toxicity		CONTROL								0.78 µM								6.25 µM
	time [min]	N1	N2	N3	N4	N5	N6	AVERAGE	std.dev.	N1	N2	N3	N4	N5	AVERAGE	std.dev.	N1	N2	N3	N4	N5	AVERAGE	std.dev.
	0	6.04139	6	6.04139	6	6	5.99564	6.01307	0.0220036	6	6	6.04139	6.04139	5.99564	6.01568	0.0235362	6	6.04139	6	6.07918	6	6.02411	0.035621
	15	6	6	6.04139	6.04139	6	6	6.0138	0.0213751	5.8451	5.85126	5.85733	5.8451	5.85126	5.85001	0.00512324	4.82607	4.82607	4.83251	4.82607	4.82607	4.82736	0.00287742
	30	6	6.04139	6	6	6.07918	6	6.0201	0.0333467	5.69897	5.716	5.70757	5.69897	5.69897	5.7041	0.00762696	4.63347	4.63347	4.63347	4.63347	4.64345	4.63547	0.00446508
	60	6	6	6.04139	6.04139	5.99123	6	6.01234	0.0227629	5.47712	5.50515	5.47712	5.47712	5.4624	5.47978	0.0155481	4.47712	4.4624	4.51851	4.51851	4.49136	4.49358	0.0249576

## Sheet: K. pneumoniae OXA
		sterile tap water							wastewater
Survival	days	N1	N2	N3	AVERAGE	STD.DEV.	N1	N2	N3	AVERAGE	STD.DEV.
	0	6	6	6.04139	6.0138	0.0238983	6	6	6.04139	6.0138	0.0238983
	1	5.8451	5.8451	5.90309	5.86443	0.0334817	5.95424	5.95424	5.95424	5.95424	1.08779e-15
	3	7.6902	7.6902	7.6902	7.6902	0	8.04139	8.04139	8.04139	8.04139	0
	5	7.66276	7.66276	7.66276	7.66276	0	8	8	8	8	0
	7	7.65321	7.65321	7.65321	7.65321	0	8	8	8	8	0
	9	8.65321	8.65321	8.65321	8.65321	0	8.5563	8.5563	8.5563	8.5563	0
	14	9.36173	9.39794	9.36173	9.3738	0.020907	8.8451	8.8451	8.85126	8.84715	0.00355648
Wastewater photoinactivation		control						1.562 µM						3.125 µM						6.25 µM
	time [min]	N1	N2	N3	N4	N5	N6	N1	N2	N3	N4	N5	N6	N1	N2	N3	N4	N5	N6	N1	N2	N3	N4	N5	N6
	0	1000000	1000000	1100000	1000000	1000000	1100000	1100000	1100000	1000000	1100000	1000000	1000000	1000000	1000000	1100000	1100000	1000000	1000000	1000000	1100000	1000000	1100000	990000	1000000
	15	1000000	1000000	1100000	1000000	1000000	1000000	1600	1500	1600	1800	1600	1700	42	49	40	41	44	39	1	1	1	1	1	1
	30	1000000	1100000	1100000	1000000	1000000	1000000	130	120	132	124	120	130	1	1	1	1	1	1	1	1	1	1	1	1
	60	1000000	1000000	1100000	1000000	1000000	1000000	1	1	1	1	1	1	1	1	1	1	1	1	1	1	1	1	1	1
Wastewater photoinactivation		CONTROL								0.78 µM								1.562 µM								3.125 µM
	time [min]	N1	N2	N3	N4	N5	N6	AVERAGE	std.dev.	N1	N2	N3	N4	N5	N6	AVERAGE	std.dev.	N1	N2	N3	N4	N5	N6	AVERAGE	std.dev.	N1	N2	N3	N4	N5	N6	AVERAGE	std.dev.
	0	6	6	6.04139	6	6	6.04139	6.0138	0.0213751	6.04139	6.04139	6	6.04139	6	6	6.0207	0.0226717	6	6	6.04139	6.04139	6	6	6.0138	0.0213751	6	6.04139	6	6.04139	5.99564	6	6.01307	0.0220036
	15	6	6	6.04139	6	6	6	6.0069	0.0168985	3.20412	3.17609	3.20412	3.25527	3.20412	3.23045	3.21236	0.0271581	1.62325	1.6902	1.60206	1.61278	1.64345	1.59106	1.62713	0.0357599	0	0	0	0	0	0	0	0
	30	6	6.04139	6.04139	6	6	6	6.0138	0.0213751	2.11394	2.07918	2.12057	2.09342	2.07918	2.11394	2.10004	0.0185592	0	0	0	0	0	0	0	0	0	0	0	0	0	0	0	0
	60	6	6	6.04139	6	6	6	6.0069	0.0168985	0	0	0	0	0	0	0	0	0	0	0	0	0	0	0	0	0	0	0	0	0	0	0	0
Tap water photoinactivation		control						0.195 µM						0.39 µM						0.78 µM
	time [min]	N1	N2	N3	N4	N5	N6	N1	N2	N3	N4	N5	N6	N1	N2	N3	N4	N5	N6	N1	N2	N3	N4	N5	N6
	0	1000000	1000000	1100000	1000000	1100000	1100000	1000000	1000000	1100000	1100000	990000	1000000	1000000	1100000	1000000	1000000	1100000	1000000	1000000	1000000	1100000	1100000	1000000	1100000
	15	1000000	1000000	1100000	1000000	1000000	1000000	500	510	505	504	506	502	18	20	18	19	21	18	1	1	1	1	1	1
	30	1000000	1100000	1100000	1100000	1000000	1000000	7	6	6	8	5	6	1	1	1	1	1	1	1	1	1	1	1	1
	60	1000000	1000000	1100000	1000000	1000000	1000000	1	1	1	1	1	1	1	1	1	1	1	1	1	1	1	1	1	1
Tap water photoinactivation		CONTROL								0.78 µM								1.562 µM								3.125 µM
	time [min]	N1	N2	N3	N4	N5	N6	AVERAGE	std.dev.	N1	N2	N3	N4	N5	N6	AVERAGE	std.dev.	N1	N2	N3	N4	N5	N6	AVERAGE	std.dev.	N1	N2	N3	N4	N5	N6	AVERAGE	std.dev.
	0	6	6	6.04139	6	6.04139	6.04139	6.0207	0.0226717	6	6	6.04139	6.04139	5.99564	6	6.01307	0.0220036	6	6.04139	6	6	6.04139	6	6.0138	0.0213751	6	6	6.04139	6.04139	6	6.04139	6.0207	0.0226717
	15	6	6	6.04139	6	6	6	6.0069	0.0168985	2.69897	2.70757	2.70329	2.70243	2.70415	2.7007	2.70285	0.00296658	1.25527	1.30103	1.25527	1.27875	1.32222	1.25527	1.27797	0.0284109	0	0	0	0	0	0	0	0
	30	6	6.04139	6.04139	6.04139	6	6	6.0207	0.0226717	0.845098	0.778151	0.778151	0.90309	0.69897	0.778151	0.796935	0.0696336	0	0	0	0	0	0	0	0	0	0	0	0	0	0	0	0
	60	6	6	6.04139	6	6	6	6.0069	0.0168985	0	0	0	0	0	0	0	0	0	0	0	0	0	0	0	0	0	0	0	0	0	0	0	0
Wastewater dark toxicity		control						3.125 µM						50 µM
	time [min]	N1	N2	N3	N4	N5	N6	N1	N2	N3	N4	N5	N6	N1	N2	N3	N4	N5	N6
	0	1000000	1000000	1100000	1000000	990000	1100000	1000000	1000000	1100000	1100000	980000	1000000	1000000	1100000	980000	1000000	1100000	1000000
	15	1000000	1000000	1100000	1000000	1000000	1000000	97000	96000	96000	95000	96000	97000	45000	46000	47000	46000	43000	43000
	30	1000000	1100000	1100000	1000000	1000000	1000000	93000	94000	94000	93000	93000	93000	25000	27000	26000	25000	26000	25000
	60	1000000	1000000	1100000	1000000	1000000	1000000	90000	91000	90000	90000	90000	90000	17000	17000	16000	17000	19000	17000
Wastewater dark toxicity		CONTROL								3.125 µM								50 µM
	time [min]	N1	N2	N3	N4	N5	N6	AVERAGE	std.dev.	N1	N2	N3	N4	N5	N6	AVERAGE	std.dev.	N1	N2	N3	N4	N5	N6	AVERAGE	std.dev.
	0	6	6	6.04139	6	5.99564	6.04139	6.01307	0.0220036	6	6	6.04139	6.04139	5.99123	6	6.01234	0.0227629	6	6.04139	5.99123	6	6.04139	6	6.01234	0.0227629
	15	6	6	6.04139	6	6	6	6.0069	0.0168985	4.98677	4.98227	4.98227	4.97772	4.98227	4.98677	4.98301	0.00340248	4.65321	4.66276	4.6721	4.66276	4.63347	4.63347	4.65296	0.0162367
	30	6	6.04139	6.04139	6	6	6	6.0138	0.0213751	4.96848	4.97313	4.97313	4.96848	4.96848	4.96848	4.97003	0.00239862	4.39794	4.43136	4.41497	4.39794	4.41497	4.39794	4.40919	0.0136986
	60	6	6	6.04139	6	6	6	6.0069	0.0168985	4.95424	4.95904	4.95424	4.95424	4.95424	4.95424	4.95504	0.00195914	4.23045	4.23045	4.20412	4.23045	4.27875	4.23045	4.23411	0.0242737
Tap water dark toxicity		control						50 µM					1.562 µM					3.125 µM
	time [min]	N1	N2	N3	N4	N5	N6	N1	N2	N3	N4	N5	N1	N2	N3	N4	N5	N1	N2	N3	N4	N5
	0	1100000	1000000	1000000	1100000	1100000		1000000	1100000	1005000	1000000	1100000	1100000	1000000	1005000	1000000	1000000	1100000	1000000	1000000	1100000	1100000
	15	1100000	1100000	1000000	1100000	1000000		95000	96000	95000	97000	95000	91000	90000	90000	89000	90000	70000	72000	75000	73000	69000
	30	1100000	1000000	1000000	900000	1100000		93000	91000	92000	93000	92000	88000	88000	87000	88000	89000	68000	65000	66000	66000	68000
	60	1100000	1100000	1000000	1100000	1100000		92000	92000	91000	92000	92000	86000	85000	86000	86000	86000	63000	64000	63000	65000	63000
Tap water dark toxicity		CONTROL								0.78 µM								1.562 µM							3.125µM
	time [min]	N1	N2	N3	N4	N5	N6	AVERAGE	std.dev.	N1	N2	N3	N4	N5	AVERAGE	std.dev.	N1	N2	N3	N4	N5	AVERAGE	std.dev.	N1	N2	N3	N4	N5	AVERAGE	std.dev.
	0	6.04139	6	6	6.04139	6.04139	#NUM!	#NUM!	#NUM!	6	6.04139	6.00217	6	6.04139	6.01699	0.0222938	6.04139	6	6.00217	6	6	6.00871	0.0182933	6.04139	6	6	6.04139	6.04139	6.02484	0.0226717
	15	6.04139	6.04139	6	6.04139	6	#NUM!	#NUM!	#NUM!	4.97772	4.98227	4.97772	4.98677	4.97772	4.98044	0.00404909	4.95904	4.95424	4.95424	4.94939	4.95424	4.95423	0.00341231	4.8451	4.85733	4.87506	4.86332	4.83885	4.85593	0.0144197
	30	6.04139	6	6	5.95424	6.04139	#NUM!	#NUM!	#NUM!	4.96848	4.95904	4.96379	4.96848	4.96379	4.96472	0.00394664	4.94448	4.94448	4.93952	4.94448	4.94939	4.94447	0.00348987	4.83251	4.81291	4.81954	4.81954	4.83251	4.8234	0.00874146
	60	6.04139	6.04139	6	6.04139	6.04139	#NUM!	#NUM!	#NUM!	4.96379	4.96379	4.95904	4.96379	4.96379	4.96284	0.00212267	4.9345	4.92942	4.9345	4.9345	4.9345	4.93348	0.00227163	4.79934	4.80618	4.79934	4.81291	4.79934	4.80342	0.00607592
